# Supplementary material for: A Cost-Effective and Easy to Assemble 3D Human Microchannel Blood–Brain Barrier Model and Its Application in Tumor Cell Adhesion Under Flow
Source: Cells. 2025 Mar 19;14(6):456. doi: 10.3390/cells14060456 (PMC11941619; doi:10.3390/cells14060456)
Supplement: Supplementary file 1 [file cells-14-00456-s001.zip]

Archive with 1 entries (1 files):
- cells-3428955-supplementary.pdf
